# Supplementary material for: A Nomogram Incorporating Sarcopenia and Nutritional Indicators for Mortality Prediction in HBV-Related Acute-Chronic Liver Failure
Source: Healthcare (Basel). 2026 Feb 11;14(4):447. doi: 10.3390/healthcare14040447 (PMC12940219; doi:10.3390/healthcare14040447)
Supplement: Supplementary file 1 [file healthcare-14-00447-s001.zip]

Archive with 1 entries (1 files):
- healthcare-4061513-supplementary.pdf
